# Supplementary material for: The South-American distribution and southernmost record of Biomphalaria peregrina—a potential intermediate host of schistosomiasis
Source: PeerJ. 2017 May 30;5:e3401. doi: 10.7717/peerj.3401 (PMC5452991; doi:10.7717/peerj.3401)
Supplement: Supplemental Information 1 — Voucher MLP-Ma 14186: partial 16S-rRNA and cytochrome c oxidase subunit I (COI) sequences [file peerj-05-3401-s001.zip]

Archive with 4 entries (3 files):
- DNA Sequences/
- DNA Sequences/DNA Sequences.txt
- DNA Sequences/GenBank Numbers.pdf
- DNA Sequences/GenBank Submission.pdf
