# Supplementary material for: The South-American distribution and southernmost record of Biomphalaria peregrina—a potential intermediate host of schistosomiasis
Source: PeerJ. 2017 May 30;5:e3401. doi: 10.7717/peerj.3401 (PMC5452991; doi:10.7717/peerj.3401)
Supplement: Supplemental Information 1 — Voucher MLP-Ma 14186: partial 16S-rRNA and cytochrome c oxidase subunit I (COI) sequences [file peerj-05-3401-s001.zip › DNA Sequences/DNA Sequences.txt]

LOCUS       BMPA3_CO                 655 bp    DNA     linear   INV 10-NOV-2016
DEFINITION  Biomphalaria peregrina voucher MLP-Ma 14186 cytochrome c oxidase
            subunit I (COI) gene, partial cds; mitochondrial.
ACCESSION   BMPA3_CO
VERSION
KEYWORDS    .
SOURCE      mitochondrion Biomphalaria peregrina
  ORGANISM  Biomphalaria peregrina
            Eukaryota; Metazoa; Lophotrochozoa; Mollusca; Gastropoda;
            Heterobranchia; Euthyneura; Panpulmonata; Hygrophila; Planorboidea;
            Planorbidae; Biomphalaria.
REFERENCE   1  (bases 1 to 655)
  AUTHORS   Rumi,A., Vogler,R.E. and Beltramino,A.A.
  TITLE     Biomphalaria peregrina, habitats and genetic variability in South
            America
  JOURNAL   Unpublished
REFERENCE   2  (bases 1 to 655)
  AUTHORS   Rumi,A., Vogler,R.E. and Beltramino,A.A.
  TITLE     Direct Submission
  JOURNAL   Submitted (10-NOV-2016) Division of Invertebrate Zoology, La Plata
            Museum, Paseo del Bosque s/n, La Plata, Buenos Aires B1900FWA,
            Argentina
COMMENT     Bankit Comment: ALT EMAIL:robertovogler@fceqyn.unam.edu.ar.
            Bankit Comment: TOTAL # OF SEQS:2.
FEATURES             Location/Qualifiers
     source          1..655
                     /organism="Biomphalaria peregrina"
                     /organelle="mitochondrion"
                     /mol_type="genomic DNA"
                     /isolate="BMPA3"
                     /specimen_voucher="MLP-Ma 14186"
                     /db_xref="taxon:142893"
                     /country="Argentina"
                     /lat_lon="46.835000 S 70.460556 W"
                     /collection_date="2013"
                     /collected_by="H. Merlo Alvarez"
                     /identified_by="A. Rumi"
                     /PCR_primers="fwd_name: LCO1490, fwd_seq:
                     ggtcaacaaatcataaagatattgg, rev_name: HCO2198, rev_seq:
                     taaacttcagggtgaccaaaaaatca"
                     /authority="(d'Orbigny 1835)"
     gene            <1..>655
                     /gene="COI"
     CDS             <1..>655
                     /gene="COI"
                     /codon_start=2
                     /transl_table=5
                     /product="cytochrome oxidase subunit I"
                     /translation="TLYMVFGIWCGLVGTGLSLLIRLELGTTLVLMDEHFYNVIVTAH
                     AFIMIFFMVMPMMIGGFGNWMVPLLIGAPDMSFPRMNNMSFWLLPPSFILLLVSSMVE
                     GGVGTGWTVYPPLSGPIAHGGASVDLAIFSLHLAGMSSILGAINFITTIFNMRAPGIT
                     MERLSLFVWSVLVTAFLLLLSLPVLAGAITMLLTDRNFNTSFFDPAGGGDPILYQHLF
                     "
BASE COUNT      179 a     88 c    109 g    279 t
ORIGIN      
        1 tactttatac atagtttttg gaatttgatg tggtctagta ggaactggat tatcattatt
       61 aattcgctta gaacttggta ctactcttgt tttgatagac gaacactttt ataatgttat
      121 tgttacagct catgctttta ttataatttt ttttatagtt atacctataa tgattggtgg
      181 atttggaaat tgaatagtac ctttattaat tggggcaccc gatataagat ttcctcgaat
      241 aaataatata tcattttgat tacttccacc atcatttatt ttattattag tatctagaat
      301 agtagaagga ggggtaggta caggttgaac tgtttatcct cctttaaggg gacctattgc
      361 tcatggaggt gcatctgttg atttagctat tttctcttta catttagcag gtataagttc
      421 tattttaggt gctattaatt ttattactac aatttttaat atacgagcac ctggaattac
      481 tatagaacga ttatcattat ttgtttgatc tgtactagtc actgcttttt tattactttt
      541 atcgttacct gttttagcag gtgctattac aatattatta acagatcgaa attttaatac
      601 taggtttttt gatcctgctg gtggtgggga tcctatttta taccaacatt tattt
//
LOCUS       BMPA3_16S                265 bp    DNA     linear   INV 10-NOV-2016
DEFINITION  Biomphalaria peregrina voucher MLP-Ma 14186 16S ribosomal RNA gene,
            partial sequence; mitochondrial.
ACCESSION   BMPA3_16S
VERSION
KEYWORDS    .
SOURCE      mitochondrion Biomphalaria peregrina
  ORGANISM  Biomphalaria peregrina
            Eukaryota; Metazoa; Lophotrochozoa; Mollusca; Gastropoda;
            Heterobranchia; Euthyneura; Panpulmonata; Hygrophila; Planorboidea;
            Planorbidae; Biomphalaria.
REFERENCE   1  (bases 1 to 265)
  AUTHORS   Rumi,A., Vogler,R.E. and Beltramino,A.A.
  TITLE     Biomphalaria peregrina, habitats and genetic variability in South
            America
  JOURNAL   Unpublished
REFERENCE   2  (bases 1 to 265)
  AUTHORS   Rumi,A., Vogler,R.E. and Beltramino,A.A.
  TITLE     Direct Submission
  JOURNAL   Submitted (10-NOV-2016) Division of Invertebrate Zoology, La Plata
            Museum, Paseo del Bosque s/n, La Plata, Buenos Aires B1900FWA,
            Argentina
COMMENT     Bankit Comment: ALT EMAIL:robertovogler@fceqyn.unam.edu.ar.
            Bankit Comment: TOTAL # OF SEQS:2.
FEATURES             Location/Qualifiers
     source          1..265
                     /organism="Biomphalaria peregrina"
                     /organelle="mitochondrion"
                     /mol_type="genomic DNA"
                     /isolate="BMPA3"
                     /specimen_voucher="MLP-Ma 14186"
                     /db_xref="taxon:142893"
                     /country="Argentina"
                     /lat_lon="46.835000 S 70.460556 W"
                     /collection_date="2013"
                     /collected_by="H. Merlo Alvarez"
                     /identified_by="A. Rumi"
                     /PCR_primers="fwd_name: 16SF-104, fwd_seq:
                     gactgtgctaaggtagcataat, rev_name: 16SR-472, rev_seq:
                     tcgtagtccaacatcgaggtca"
                     /authority="(d'Orbigny 1835)"
     rRNA            <1..>265
                     /product="16S ribosomal RNA"
BASE COUNT       99 a     24 c     44 g     98 t
ORIGIN      
        1 caattggctt ctaattagag tctggaatga aaggaagcat gaaataattc tgtcttaaga
       61 gaaatttttt gaacttattt aaatgatgaa aatatcattt tttagaaaaa agacgagaag
      121 acccttagag ttttaactaa ttttagtttt tgttggggcg acaagtaaac aattaaactt
      181 tagtaattaa tttggaatat atcgattttt tttaagagta attaaactac cttagggata
      241 acagcattat tttttaaaat gattg
//
